# Supplementary material for: The Prognostic Significance of Pretreatment Serum CEA Levels in Gastric Cancer: A Meta-Analysis Including 14651 Patients
Source: PLoS One. 2015 Apr 16;10(4):e0124151. doi: 10.1371/journal.pone.0124151 (PMC4400039; doi:10.1371/journal.pone.0124151)
Supplement: S1 File — (XLS) [file pone.0124151.s001.xls]

## Sheet: Sheet1
S1 File. The Newcastle-Ottawa Scale (NOS) for Assessing the Quality of Studies Included.
Author, Publish year	Selection				Comparability		Outcome
	Is the case definition adequate?	Representativeness of the cases	Selection of controls	Definition of controls	Comparability of cases and controls on the basis of the design or analysis		Ascertainment of exposure	Same method of ascertainment for cases and controls	Non-response rate
Cetin B, 2005[34]	1	1	1	1	1	1	1	1	0	8
Aloe S, 2003[58]	1	1	1	1	1	1	1	1	1	9
Gaspar MJ, 2001[20]	1	1	1	1	1	1	1	1	0	8
Kim DH, 2011[59]	1	1	1	1	1	1	1	1	0	8
Nakagoe T, 2002[56]	1	1	1	1	1	1	1	1	1	9
Louhimo J, 2004[57]	1	1	1	1	1	0	1	1	1	8
Marrelli D, 1999[15]	1	1	1	1	0	1	1	1	1	8
Ucar E, 2008[23]	1	1	1	1	1	1	1	1	0	8
Tachibana M, 1998[14]	1	1	1	1	0	1	1	1	1	8
Yamashita K, 2008[28]	1	1	1	1	0	1	1	1	1	8
Chan AO, 2003[33]	1	1	1	1	0	1	1	1	0	7
Victorzon M, 1995[51]	1	1	1	1	0	1	1	1	1	8
Ishigami S, 2001[40]	1	1	1	1	1	1	1	1	0	8
Nakane Y, 1994[12]	1	1	1	1	0	0	1	1	0	6
Nakajima K, 1998[22]	1	1	1	1	1	1	1	1	0	8
Reiter W, 1997[49]	1	1	1	1	0	1	1	1	0	7
Ikeguchi M, 2009[24]	1	1	1	1	1	1	1	1	0	8
Kim DY, 2000[16]	1	1	1	1	0	1	1	1	0	7
Duraker N, 2001[19]	1	1	1	1	1	1	1	1	1	9
Kodera Y, 1996[39]	1	1	1	1	0	1	1	0	0	6
Dilege E, 2010[52]	1	1	1	1	1	1	1	1	0	8
Xia H.H.-X., 2009[36]	1	1	1	1	1	1	1	1	0	8
Nakata B, 1998[38]	1	1	1	1	1	1	1	1	1	9
Kochi M, 2000[37]	1	1	1	1	0	1	1	1	0	7
Zhang YH, 2009[48]	1	1	1	1	0	1	1	1	1	8
Takahashi I 1994[13]	1	1	1	1	0	1	1	1	1	8
Park HS 1998[41]	1	1	1	1	1	1	1	1	1	9
Staab HJ 1982[11]	1	1	1	1	0	1	1	1	0	7
Wang CS 1994[50]	1	1	1	1	0	1	1	1	1	8
Koga T 1987[10]	1	1	1	1	0	1	1	1	0	7
Migita K 2013[44]	1	1	1	1	1	1	1	1	0	8
Liu X 2012[42]	1	1	1	1	1	1	1	1	0	8
Jiang X 2012[43]	1	1	1	1	1	1	1	1	1	9
Kanetaka K 2013[45]	1	1	1	1	1	1	1	1	1	9
Kim JG 2013[35]	1	1	1	1	1	1	1	1	1	9
Bogenschutz O 1986[53]	1	1	1	1	0	1	1	1	0	7
Li F 2013[55]	1	1	1	1	0	1	1	1	0	7
Ogoshi K 1988[54]	1	1	1	1	0	1	1	1	0	7
Zhou F 2013[46]	0	1	1	1	1	1	1	1	0	7
Ye X.-T. 2014[47]	1	1	1	1	1	1	1	1	1	9
Kim YJ 2014[1]	1	1	1	1	1	0	1	1	1	8
									Average	7.87805
