# Supplementary material for: The Prognostic Significance of Pretreatment Serum CEA Levels in Gastric Cancer: A Meta-Analysis Including 14651 Patients
Source: PLoS One. 2015 Apr 16;10(4):e0124151. doi: 10.1371/journal.pone.0124151 (PMC4400039; doi:10.1371/journal.pone.0124151)
Supplement: S2 File — (XLS) [file pone.0124151.s002.xls]

## Sheet: Sheet1
Baseline characteristics of the trials comparing the survival of resectable gastric cancer in CEA psotive and negative
										DFS				DSS				OS
Author	Study period	Cut-off value CEA (ng/ml)	CEA(+)/CEA(-)	No. of eligible patients for evaluation	Age (range or median, year)	TNM	Follow-up(months)	Extent of resection	DFS/DDS/OS	HR(CEA(+)/CEA(-))	variance of ln[HR]	LOWCI	UPCI	HR(CEA(+)/CEA(-))	variance of ln[HR]	LOWCI	UPCI	HR(CEA(+)/CEA(-))	variance of ln[HR]	LOWCI	UPCI	Extraction
Cetin B, 2005[38]	1998-2001	10 ng/ml	21/49	70	Median 55, range 30-75	I 2，II 9，III 23，IV 36	24 month, range 7-45 months	34 curative intent; 36 palliative gastroenterostomy	DFS+OS	1.44678	0.107516	0.760836	2.75115					1.90004	0.116471	0.973331	3.70906	DFS 1.45 (0.76-2.75), OS 1.90 (0.97-3.71), estimated from variance and the P-value, non-adjusted.
Aloe S, 2003[61]	NA	5 ng/ml	39/127	166	mean age 60 +/-11years	I 36, II 24, III,70, IV 36	median 36.7, range 2.7-125.7		DFS	1.93223	0.0515873	1.238	3.01574									DFS 1.93 (1.24-3.02), Estimated from variance and the P-value, non-adjusted.
Gaspar MJ, 2001[21]	1995-1999	5 ng/ml	13/69	82	age 63±12 years (range 32-87)	I 13，II 14，III 20，IV 35	3-year	53 total gastrectomy; 24 subtotal gastrctomy and 5 gastric bypass (all patients received adjuvant preoperative chemotherapy based on mitomycin C; the patients were given one intravenous dose of 20 mg 1 h before surgery, followed by a dose of 10 mg the day after)	OS									0.8	0.292555	0.3	2.5	DFS 4.33 (1.81-10.37), Estimated from variance and the P-value, non-adjusted.
Kim DH, 2011[62]	2003-NA	7 ng/ml	11/468	479	54.8+/-11.1 years	I 332, II 79, III 68	median 60.7 months (9.8-84.8 months)		DFS	1.36669	0.291238	0.474569	3.93589									DFS 1.37 (0.47-3.94), Estimated from variance and the P-value, non-adjusted.
Nakagoe T, 2002[59]	1991-1993	2.5 ng/ml	40/178	218(15 patients died of other causes were censored in the survival analysis)		I 111，II 25，III 45，IV 37	the median follow-up was 62.3 months (range, 40 days to 117.3 months)	145 Partial gastrectomy; 73 total gastrectomy(185 curative operation, 33 noncurative operation)	DSS					1.44	0.102435	0.77	2.7					DSS 1.44 (0.77-2.70), Cox regression model; Adjusted for Age, Gender, size, location, Borrmann type, histology, TNM stage and CA19-9, SLX.
Louhimo J, 2004[60]	1986-2001	5 ng/ml	27/119	146	31.6-88.4 years, median 63.8 years	I 29，II 11，III 42，IV 64	Minimum follow-up period 2 years or death	74 total or 18 subtotal or 23 gstric resection	DSS					1.47398	0.0649728	0.89437	2.4292					DSS 1.47 (0.89-2.43), Estimated from variance and the P-value, non-adjusted.
Marrelli D,1999[16]	1988-1992	5 ng/ml	32/121	178(6 patients excluded from the study for no available serum sample and 19 patients died of surgical compliations or causes other than cancer recurrence)	69±10 years (range: 34-92) (95 male and 58 females)		at least 5 years		DSS+OS					2.23286	0.0394424	1.5129	3.29545	2.23286	0.0394424	1.5129	3.29545	DSS and OS 2.23 (1.51-3.30), Extracted from survival curves, non-adjusted.
Ucar E, 2008[24]	2001-2005	5 ng/ml	23/72	95	age 58 ± 10 years, range, 31-75; male/female ratio = 1.9/1	I 13，II 15，III 26，IV 41	3-year	58 total gastrectomy, 25 subtotal gastrectomy and 12 gastric bypass surgery (distal or total gastric resection; palliative gastric resection or gastric bypass; the cases cinfirmed serosal and/ or lymph node involvement, adjuvant chemotherapy.)	DSS+OS					1.42857	0.237294	0.37037	2.5	1.42857	0.237294	0.37037	2.5	DSS and OS 1.43 (0.37-2.50), Cox regression model, Adjusted for Age, Localization, TNM stage, histology, CA19-9, CA72-4 and AFP.
Tachibana M, 1998[15]	1986-1996	5 ng/ml	29/167	196(the preoperative serum levels of CEA is available)			5-10years(those who died of causes other than gastric cancer were classified as alive at this point; 196 patients, 113 patients were alive and 83 were dead. Of the 83 deaths, the causes of death were recurrence of the gastric cancer in 48, another malignancy in 12 , and other unrelated diseases in 23)	54 total gastrectomy, 138 subtotal gastrectomy, 4 wedge resection	DSS					4.505	0.171598	2	10.145					DSS 4.51 (2.00-10.15), Cox regression model, Adjusted for Nodal involvement, depth of invasion, lauren classification, size, operation type, Borrmann type, CA19-9 and AFP.
Yamashita K, 2008(Retrospective research)[29]	1990-2000	2.5 ng/ml	51/331	382	59(range, 21 to 86)	I 171, II 104, III,107	5y-survival		DSS					1.72	0.0535443	1.09	2.7					DSS 1.72 (1.09-2.70)0, Cox regression model, Adjusted for TNM stage, age, ND40, CA199 and vascular invasion.
Yamashita K, 2008(Prospective research)[29]	2001-2004	2.5 ng/ml	22/88	110	range 20 to 75	NR	5y-survival		DSS					2.02	0.0843861	1.14	3.56					DSS 2.02 (1.14-3.56), Extracted from survival curves, non-adjusted.
Chan AO, 2003[35]	NR	5 ng/ml	24/56	80	NR	NR	3y-survival	19 received palliative treament (R1, R2 resection,gastrojejunostomy, or palliative chemotherpy), 61 received curative operation	OS+DSS					2.66237	0.0597816	1.64871	4.29925	2.66237	0.0597816	1.64871	4.29925	DSS and OS 2.66 (1.65-4.30), Extracted from survival curves, non-adjusted.
Victorzon M, 1995[54]	1985-89	3 ng/mg	30/70	100	NR	I 25，II 14，III 23，IV 35	5-years	36 Total gastrectomy;20 subtotal gastrectomy;36 palliative resection or bypass procedures;8 not operated	OS									1.49905	0.035338	1.03705	2.16687	OS 1.50 (1.04-2.17), Extracted from survival curves, non-adjusted.
Ishigami S, 2001[42]	NR	10 ng/ml	103/446	549	Mean 64±11		42mo 12-76mo	463 curative resection, 86 not cured	OS									1.7	0.0689892	1	2.8	OS 1.70 (1.00-2.80), Cox regression model, Adjusted for Nodal involvement, depth of invasion, size, lymphatic invasion and CA19-9.
Nakane Y, 1994[13]	1980-90	5 ng/ml	249/616	865	Mean 60.32±12.14;CEA+ 63.6±10.9 ;CEA- 59.0±12.6			265 Total gastrectomy; 576 distal gastrctomy; 24 proximal gastrctomy	OS									1.52196	0.0170558	1.17825	1.96594	OS 1.52 (1.18-1.97), Cox regression model, Adjusted for location, Borrmann type, size, depth of invasion, Nodal involvement, peritoneal metastasis, liver metastasis, curability and histology.
Nakajima K, 1998[23]	1995-97	4.6 ng/ml	24/82	110(106 patients 24CEA+/82CEA- were inclued in the survival analysis)	Mean 63± 10 range from 32-83		3-year	NR	OS									0.819279	0.281523	0.289592	2.31781	OS 0.82 (0.29-2.32), Extracted from survival curves, non-adjusted.
Reiter W, 1997[52]	NR	4 ng/ml	28/75	103	NR	I 26，II 14，III 15	5-years	55 cases curative surgical intervention R0; total 103 cases in the survival curve	OS									1.34017	0.247762	0.505196	3.55515	OS 1.34 (0.51-3.56), Extracted from survival curves, non-adjusted.
Ikeguchi M, 2009[25]	2001-2007	5 ng/ml	17/73	90	mean 65.8, range, 36-88 years, male 65, female 25	I 43，II 10，III 21, IV 16	5-years (mean follow-up 37 months, range, 3-76 months)	85 gastrectomy, 5 patients without gastrectomy for widely detected metastases	OS									1.055	0.147159	0.49741	2.23764	OS 1.06 (0.50-2.24), Cox regression model, Adjusted for TNM stage, CA19-9, CRP, IL-6 and IL-10.
Kim DY, 2000[17]	NR	5.0 ng/ml	94/231	325(216 males and 109 females)		I 106，II 64，III 92, IV 63	5-years		OS									1.84235	0.0391025	1.2504	2.71453	OS 1.84 (1.25-2.71), Extracted from survival curves, non-adjusted.
Duraker N, 2001[20]	1993-1998	5 ng/ml	NR	145(20 patients died of early postoperative complication and 3 patients dropped off the follow-up, those were excluded)		NR	50 months(20 patients died of early postoperative complication and 3 patients dropped off the follow-up, those were excluded in survival analysis)	93 subtotal, 75 total gastrectomy	OS									1.26582	0.026579	0.925926	1.75439	OS 1.27 (0.93-1.75), Cox regression model, Adjusted for Gender, age, location, size, histology, depth of invasion, lymph node metastasis, liver metastasis and CA19-9.
Kodera Y, 1996[41]	1990-1993	50 ng/ml	NR	663	NR		5-years?	638 gastrectomies, 25 had gastrojejunostomies	OS									1.48008	0.0555192	0.932646	2.34884	OS 1.48 (0.93-2.35), Cox regression model; Adjusted: gender, location, Borrmann type, histopathology, CA19-9 and TNM stage.
Dilege E, 2010[55]	2003-2008	5 ng/ml	25/50	75	mean age 61 (range: 21-85 years); 47 male, 28 female	I 13，II 17，III 41, IV 4	5-years	52 total gastrectomy, 23 subtotal gastrectomy with D2 lymph node dissection	OS									1.26425	0.0744346	0.740623	2.15808	OS 1.26 (0.74-2.16), Extracted from survival curves, non-adjusted.
Xia HH.-X., 2009[38]	1997-1998	5 ng/ml	59/38	97	65+/-14 years, female 36, male 61	I 12, II 16, III,23, IV 46	5y-survival	51 palliative/conservative; 46 operable	OS									2.65	0.0875325	1.48	4.72	OS 2.65 (1.48-4.72), Cox regression model, Adjusted for age, gender, MIF, size, differentiation, TNM stage and operability.
Nakata B, 1998[40]	1992	6.5 ng/ml	NR	96	58.2+/-11.3 years; male/female, 67:29	I 55, II 16, III,15, IV 10	50 months		OS									1.381	0.696659	0.269	7.091	OS 1.38 (0.27-7.09), Cox regression model, Adjusted for peritoneal metastasis, hepatic metastasis, depth of invasion, lymph node metastasis, lymphatic invasion, venous invasion, sIL-2R, CA19-9 and PBMC number.
Kochi M,2000[39]	1989-1994	5 ng/ml	92/393	485	median age 61.9 years (range, 20-90 years);male 355, female 130	NR	3000days	0f the 434 underwent gastrectomies, 129 total gastrectomy, 287 subtotal gastrectomy, wedge resection 18	OS									1.941	0.108631	1.01735	3.70323	OS 1.94 (1.02-3.70), Cox regression model, Adjusted for CA19-9, Age, location, gross type, TNM stage, depth of invasion, histological type, Nodal involvement, lymphatic invasion, venous invasion and curability.
Zhang YH, 2009[51]	2003-2008	5 ng/ml	12/64	76	NA	NA	60	all patients are admitted for surgery	OS									3.02025	0.10224	1.61386	5.65223	OS 3.02 (1.61-5.65), Extracted from survival curves, non-adjusted.
Takahashi I, 1994[14]	1981-86	5 ng/ml	32/317	349	Mean 61±4.0; CEA+ 65.0±8.0 CEA- 60.4±3.4(estimated)	I 162，II 35，III 73，IV 79	5-years(no patient was lost)		DSS					4.33943	0.0454003	2.85799	6.58877					DSS 4.34 (2.86-6.59), Extracted from survival curves, non-adjusted.
Park HS, 1998[43]	1998-2008	5 ng	99/72	171	51(24-83)		>30 mon		OS					1.779	0.0403007	1.200	2.636					OS 1.78(1.20-2.64), Cox regression model, Adjusted for age, performance status, metastasis pattern, bone involvement, peritoneal seeding, lung metastasis and liver metastasis.
Staab HJ, 1982[12]	1974-NR	4 ng/ml	108/237	345(45 case(30 cases <4, 15 cases >4) dying within 30 days of surgery. patients who underwent second-look surgery or received post-operation chemotherapy were excluded from the study.)	male/female=2.22	I 16，II 65，III 82，IV 33	1800 days	147 radical resection,168 palliative, 75 nonresectable	OS									1.84537	0.0178327	1.42041	2.39748	OS 1.85 (1.42-2.40), Extracted from survival curves, non-adjusted.
Wang CS, 1994[53]	1994-2000	5 U/dl	254/1029(NR)	1283(39 cases was missed in the survival curve)	mean 61.1±13 years	NR	5-years	NR	OS									1.6055	0.00715724	1.36018	1.89506	OS 1.61 (1.36-1.89), Extracted from survival curves, non-adjusted.
Koga T, 1987[11]	1980-1984	20 ng/ml	73/346	468(419 cases were shown in the survival curve)	mean 62.5 years, range 28-90 (286 male, 182 female)	I 175，II 37，III 126, IV 130	5-years	419 gastric resection, 49 unresectable	OS									3.76955	0.016222	2.93679	4.83843	OS 3.77 (2.94-4.84), Extracted from survival curves, non-adjusted.
Migita K, 2013[46]	2003-2009	5 ng/ml	145/396	541	67(24-89)	I+II 423,III+IV 125	median 45.1	R0 535, R1 13	OS									1.75	0.040219	1.18	2.59	OS 1.75 (1.18-2.59), Cox regression model, Adjusted for Age, sex, diabetes mellitus, chronic renal failure, preoperative chemotherapy, tumor depth, lymph node metastasis, distant metastasis, respectability, CA199, postoperative complication and prognostic nutritional index.
Liu X, 2012[44]	1996-2005	10 ng/ml	44/229	273	56±12	IIB 49, IIIA 49, IIIB 52, IIIC 123	median 61.2	D2 gastrectomy, complete dissection of first-tier and second tier lymph nodes	OS									2.809	0.0486237	1.823	4.327	OS 2.809 (1.823-4.327), Cox regression model, Adjusted for CA199, CA50, Tumor size, pN stage and Nervous invasion.
Jiang X, 2012[45]	2000-2007	5 ng/ml	233/1433	1666	NR	I 997, II 200, III 245, IV 268	43.0(1-123)	R0 resection or palliactive gastrectomy	OS									1.234	0.0171208	0.955	1.595	OS 1.234 (0.955-1.595), Cox regression model, Adjusted for age, body mass index, tumour location, white cell count, neutrophils, lymphocytes, CA199, tumour stage and mGPS.
Kanetaka K, 2013[47]	1997-2009	5 ng/ml	73/517	590	NR	I 326, II 92, III 105, IV 74	37.4(0.5-132.8)	R0 723, R1+2 74	OS									0.821	0.127383	0.408	1.653	OS 0.821 (0.408-1.653), Cox regression model, Adjusted for Tumor size, histologic type, lymphatic invasion, venous invasion, depth of tumor invasion, lymph node metastasis. Adjuvant chemotherapy and CEA in peritoneal lavage.
Kim JG, 2013[37]	2003-2006	5 ng/ml	57/564	621	61(24-85)	Ia 215, Ib 118, II 108, IIIa 77, IIIb 17, IV 86	10-year	surgical gastrectomy	DFS,OS	2.242	0.034117	1.561	3.22					2.242	0.034117	1.561	3.22	DFS 2.242 (1.561-3.220), Cox regression model, Adjusted for age, stage, NUAK2, PDK-1, pAMPK and MAPK3/1; OS 2.242 (1.561-3.220), Cox regression model, Adjusted for age, stage, NUAK2, PDK-1, pAMPK and MAPK3/1.
Bogenschutz O, 1986[56]	1974-1982	5 ng/ml	66/203	269	NR	NR	5-year	curative 92, palliative 136	OS									2.13581	0.0208461	1.60939	2.83441	OS 2.14 (1.61-2.83), Extracted from survival curves, non-adjusted.
Li F, 2013[58]	2001-2006	5 ng/ml	329/1172	1501	58.96±11.93	I 144, II 479, IIIa 250, IIIb 276, IIIc 352	5-year	potentially curative gastrectomy plus lymphadenectomy and chemotherapy	OS									1.10042	0.00396182	0.972699	1.2449	OS 1.100 (0.973-1.245), Extracted from survival curves, non-adjusted.
Ogoshi K, 1988[57]	1979-1984	7 ng/ml	34/170	204	NR	NR	5-year	gastrectomy	OS									4.17621	0.0812464	2.38865	7.30148	OS 4.176 (2.389-7.301), Extracted from survival curves, non-adjusted.
Zhou F, 2013[48]	2007-2009	NR	76/59	135	63.5(28-85)	I 39, II 65, III 31	median 39months (3-55)	curative surgery	OS									1.98	0.245453	0.75	5.23	OS 1.98 (0.75-5.23), Cox regression model, Adjusted for CA199, sex, age, tumor differentiation, TNM stage, Her2 status, primary/metastasis and CRM1 expression.
Ye X.-T. 2014[49]	2008-2009	5 ng/ml	35/82	117	median 63 (28-86)	I 9, II 38, III 62, IV 8	median 38 (4-62)	partial 40 or total gastrectomy 77	DFS OS	3.269	0.0577849	2.041	5.237					3.279	0.0627251	2.007	5.357	OS 3.279 (2.007-5.357), Cox regression model, Adjusted for TNM stage and NUAK1; DFS 3.269 (2.041-5.237), Cox regression model, Adjusted for NUAK1.
Kim YJ, 2014[50]	NR	5 ng/ml	67/54	121	54.9+/-14.14	IV 121	5-year	Chemotherapy or radiotherapy	OS									1.42	0.0206724	1.07	1.88	OS 1.390 (1.030-1.880), Cox regression model, Adjusted for ECOG performance status, patient group, peritoneal metastasis, and hypercalcemia.
